# Supplementary material for: In Silico Searching for Alternative Lead Compounds to Treat Type 2 Diabetes through a QSAR and Molecular Dynamics Study
Source: Pharmaceutics. 2022 Jan 19;14(2):232. doi: 10.3390/pharmaceutics14020232 (PMC8879932; doi:10.3390/pharmaceutics14020232)
Supplement: Supplementary file 1 [file pharmaceutics-14-00232-s001.zip]

Archive with 1 entries (1 files):
- pharmaceutics-1491706-supplementary.pdf
